# Supplementary material for: β-Xylosidase Overexpression Alters Pectin and Cellulose Distribution and Modulates Blast Disease Resistance in Rice
Source: Plants (Basel). 2026 Mar 18;15(6):934. doi: 10.3390/plants15060934 (PMC13030476; doi:10.3390/plants15060934)
Supplement: Supplementary file 1 [file plants-15-00934-s001.zip]

Archive with 1 entries (1 files):
- plants-4136753-supplementary.pdf
